# Supplementary material for: Polymorphisms and Gene-Gene Interaction in AGER/IL6 Pathway Might Be Associated with Diabetic Ischemic Heart Disease
Source: J Pers Med. 2022 Mar 4;12(3):392. doi: 10.3390/jpm12030392 (PMC8950247; doi:10.3390/jpm12030392)
Supplement: Supplementary file 1 [file jpm-12-00392-s001.zip]

Archive with 1 entries (1 files):
- jpm-1545818-supplementary-update.pdf
